# Supplementary material for: Synthesis and Antiproliferative Insights of Lipophilic Ru(II)-Hydroxy Stearic Acid Hybrid Species
Source: Molecules. 2023 May 12;28(10):4051. doi: 10.3390/molecules28104051 (PMC10222286; doi:10.3390/molecules28104051)
Supplement: Supplementary file 1 [file molecules-28-04051-s001.zip]

Archive with 1 entries (1 files):
- molecules-2363220-supplementary.pdf
